# Supplementary material for: Mid-range visual deficits after stroke: Prevalence and co-occurrence
Source: PLoS One. 2022 Apr 1;17(4):e0262886. doi: 10.1371/journal.pone.0262886 (PMC8975013; doi:10.1371/journal.pone.0262886)
Supplement: S1 Dataset — (CSV) [file pone.0262886.s002.csv]

StudySubjectID	HC_or_patient	Gender	Age	Education	Laterality_lesion	Location_NormalShort	Location_left	Location_right	Texture_Normalshort	Texture_Left	Texture_Right	Contrast_Normalshort	Contras_Left	Contrast_Right	Orientation_Normalshort	Orienation_left	Orientation_right	Color_NormalShort	Color_left	Color_Right	Glossines_Normalshort	Glossines_left	Glossines_right	Shape_NormalShort	Shape_Left	Shape_Right	Motion_left	Motrion_right	Color_T_Lowest	Shape_T_Lowest	Location_T_Lowest	Orientation_T_Lowest	Contrast_T_Lowest	Glossiness_T_Lowest	Texture_Lowest	Motion_Highest
ACC01	0	2	63	5		1	10	8								11	12		11	9					8	9	24	20
ACC02	0	1	61	5			11	9		15	16					11	12		12	11					12	10	20	20
ACC03	0	2	47	6			8	7		13	13		10	11		5	9		10	10		12	12		10	7	16	16
ACC04	0	1	59	7			12	10		10	12		12	10		12	12		12	11					10	11	28	24
ACC05	0	2	49	5			8	7		14	15		12	12		9	12		12	12		12	12		10	7	32	28
ACC06	0	2	80	6			5	8		14	13		12	10		10	8		10	7		7	9		10	8	20	24
ACC07	0	1	62	6			8	11		13	13		12	11		12	10		11	11		10	12		9	10	40	20
ACC08	0	2	76	6			5	8		15	14		12	12		11	10		9	8		11	8		9	12	20	16
ACC09	0	2	62	6			9	6		15	14		8	12		11	12		11	11		10	11		9	10	16	16
ACC11	0	1	34	7			9	8		13	13		12	11		12	12		10	12		12	12		7	9	32	32
ACC12	0	1	64	6			9	8		13	14		12	12		11	10		9	11		10	8		8	10	24	20
ACC13	0	1	65	6			11	10		15	16		12	12		12	12		10	12		12	12		12	11	16	20
ACC14	0	1	64	6			10	5		12	15		12	12		11	10		10	12		8	12		6	10	16	16
ACC15	0	1	63	7			6	6		14	14		12	11		9	11		10	8		6	9		11	11	20	24
ACC16	0	2	59	5			5	9		13	12		6	8		7	9		12	11		9	7		12	9	20	20
ACC17	0	1	74	7			9	9		12	12		12	12		11	11		12	11		8	5		10	9	20	24
ACC18	0	2	63	6			12	12		13	13		12	12		12	12		12	12		9	9		10	11	16	16
AP001	1	2	45	6	2	1	9	11	1	15.3333333333333	16	1	10	9	1	8	10	1			1	6	7	1	4	10				4	9	8	9	6	15.3333333333333
AP002	1	2	53	3	1	1	11	11	1	14	15.3333333333333	1	7	7	1	7	7	1			1	7	7	1	12	12				12	11	7	7	7	14
AP003	1	1	64	7	2	1	8	8				1	10	12	1	11	12	1			1	7	3	1	8	11				8	8	11	10	3
AP005	1	2	57	3	1	1	7	9	1	14	15.3333333333333	1	12	11	1	10	12	1			1	11	9	1	12	12				12	7	10	11	9	14
AP006	1	2	59	5	2	1	10	10				1	7	4	1	8	9	1						1	5	4				4	10	8	4
AP007	1	1	65	4	3	1	11	6	1	14.6666666666667	13.3333333333333	1	10	6	1	11	12	1						1	12	12				12	6	11	6		13.3333333333333
AP008	1	1	48	7	2	1	11	11	1	13.3333333333333	16	1	7	6	1	11	12	1			1	12	11	1	11	12				11	11	11	6	11	13.3333333333333
AP009	1	1	60	6	2	1	11	10	1	11.3333333333333	10	1	9	10	1	11	12	1			1	4	5	1	10	10				10	10	11	9	4	10
AP010	1	1	68	6	2	1	10	12	1	12.6666666666667	14.6666666666667	1	11	11	1	10	12	1						1	12	8				8	10	10	11		12.6666666666667
AS011	1	1	53	6	1	1	12	10	1	14.6666666666667	15.3333333333333	1	11	12	1	12	11	1						1	11	10				10	10	11	11		14.6666666666667
AS015	1	1	60	7	1	1	10	11	1	14.6666666666667	12	1	11	11	1	9	11	1			1	7	6	1	10	8				8	10	9	11	6	12
AS016	1	2	30	6	1	1	11	11		15.3333333333333	16	1	12	12	1	11	12	1			1	12	12	1	12	11				11	11	11	12	12	15.3333333333333
AS017	1	1	89	7	1				2	9.33333333333333	8				2	8	11	2			2	7	5									8		5	8
AS018	1	1	67	5	1	1	10	6	2	9.33333333333333	8	1	10	12	1	10	6	1			1	5	5	1	7	10				7	6	6	10	5	8
AS019	1	1	75	5	1	1	9	8	1	13.3333333333333	14	1	11	11	1	9	8	1			1	9	7	1	12	8				8	8	8	11	7	13.3333333333333
AS020	1	1	67	5	1	1	7	7	1	12	13.3333333333333	1	12	12	1	10	11	1			1	5	6	1	8	10				8	7	10	12	5	12
AS021	1	1	63	5	1	1	12	11	1	15.3333333333333	14.6666666666667	1	12	12	1	12	11	1			1	11	11	1	8	11				8	11	11	12	11	14.6666666666667
As022	1	1	67	7	2							2			2			2			2	6	6	1	12	12				12				6
AS023	1	2	80	4	2	1	5	4	1	12	6.66666666666667				1	7	5	1	9	11	1	6	3	2	9	4			9	4	4	5		3	6.66666666666667
AS024	1	2	43	2	1	1			1	14.6666666666667	16				1	11	11	1	11	12	1	12	12	1	12	11			11	11		11		12	14.6666666666667
AS025	1	1	60	5	3	1	10	9	1	12	13.3333333333333				1	9	12	1	7	5	1	6	6	1	10	10			5	10	9	9		6	12
AS026	1	2	25	7	1	1	11	9	1	16	14.6666666666667	1	11	12	1	10	10	1	10	12	1	9	10	1	9	10			10	9	9	10	11	9	14.6666666666667
AS027	1	1	51	5	1	1	11	10	1	14.6666666666667	14.6666666666667	1	11	11	1	12	12	1	11	11	1	10	10	1	11	10			11	10	10	12	11	10	14.6666666666667
AS030	1	1	41	6	1	1	12	11	1	16	16	1	12	12	1	11	12	1	12	12	1	9	11	1	9	11			12	9	11	11	12	9	16
AS031	1	2	50	4	1	1	8	11	1	14.6666666666667	14.6666666666667	1	9	8	1	8	4	1	10	11	1	10	10	1	9	7			10	7	8	4	8	10	14.6666666666667
AS032	1	2	27	6	3	1	11	10	1	14.6666666666667	16	1	12	12	1	11	10	1	12	12	1	9	10	1	11	10			12	10	10	10	12	9	14.6666666666667
AS033	1	1	64	6	1	1	12	11	1	14.6666666666667	16	1	12	11	1	12	12	1	12	10	1	11	10	1	9	11			10	9	11	12	11	10	14.6666666666667
AS034	1	2	44	6	2	1	5	5	1	10.6666666666667	12	1	11	11	1	8	12	1	10	12	1	10	7	1	11	9			10	9	5	8	11	7	10.6666666666667
AS035	1	1	46	5	2	1	11	11	1	16	12	1	12	12	1	12	12	1	12	12	1	12	12	1	12	11			12	11	11	12	12	12	12
AS036	1	1	80	6	1	1	10	12	1	14.6666666666667	14.6666666666667	1			1	4	11	1	11	10	1	11	12	1	8	8			10	8	10	4		11	14.6666666666667
AS038	1	2	52	6	2	1	11	11	1	12	15	1	11	12	1	10	11	1	10	12	1	10	12	1	10	9	16	16	10	9	11	10	11	10	12	16
AS039	1	2	69	4	3	1	12	11	1	8	8	1	12	12	1	10	11	1	10	12	1	12	10	1	12	10	28	24	10	10	11	10	12	10	8	28
AS041	1	2	69	4	3	1	3	8	1	14.6666666666667	16	1	9	11	1	9	7	1	12	10	1	9	10	1	5	7	24	32	10	5	3	7	9	9	14.6666666666667	32
AS042	1	2	39	6	3	1	10	12	1	14	13	1	12	12	1	11	10	1	12	12	2	8	11	1	12	12	28	32	12	12	10	10	12	8	13	32
AS043	1	1	59	3	1	2	7	7	2	8	9	1	9	5	2	9	5	2	10	10	2	6	8	1	10	11	24	20	10	10	7	5	5	6	8	24
AS044	1	1	58	7	2	1	10	9	1	13	15	1	12	12	1	11	12	1	9	11	1	7	8	1	9	12	24	32	9	9	9	11	12	7	13	32
AS047	1	2	64	1	2	1	6	5	1	14	16	1	4	8	1	6	7	1	11	11	1	12	12	1	10	10	24	28	11	10	5	6	4	12	14	28
AS048	1	2	72	6	3	1	8	10	1	11	9	1	10	12	1	9	10	1	8	12	1	8	8	1	11	11	40	32	8	11	8	9	10	8	9	40
AS051	1	1	58	7	2	1	7	10	1	11	13	1	10	10	1	8	12	1	12	9	1	6	5	1	11	8	28	32	9	8	7	8	10	5	11	32
AS053	1	1	54	6	1	1	5	7	1	11	16	1	11	12	1	11	12	1	11	10	1	10	8	1	11	11	48	48	10	11	5	11	11	8	11	48
AS054	1	2	49	5	2	1	8	9	1	15	15	1	12	11	1	10	11	1	8	6	1	12	12	1	12	11	24	24	6	11	8	10	11	12	15	24
AS055	1	1	52	6	1	1	11	10	1	15	15	1	12	11	1	11	12	1	10	12	1	8	10	1	11	10	32	40	10	10	10	11	11	8	15	40
AS056	1	1	60	7	3	1	11	10	1	12	11	1	12	10	1	9	11	1	11	12	1	4	8	1	12	5	12	11	11	5	10	9	10	4	11	12
AS057	1	1	75	6	1	1	8	5							1	8	12	1	9	12				1	9	10			9	9	5	8
AS059	1	1	61	7	3	1	9	10							1	11	12	1	7	8				1	11	10			7	10	9	11
AS060	1	1	68	7	3	1	7	6							1	9	11	1	11	10				1	9	8			10	8	6	9
AS061	1	1	63	4	1	1	6	8	1	14	15	1	12	12	1	12	12	1	7	8	1	7	7	1	11	11			7	11	6	12	12	7	14
AS063	1	1	58	7	1	1	11	10	1	13	12	1	11	10	1	9	12	1	10	10	1	12	12	1	11	11	28	16	10	11	10	9	10	12	12	28
AS064	1	1	73	2	2	1	10	10	1				7	7	1	7	11	1	11	12				1	10	12	56	56	11	10	10	7	7			56
AS065	1	1	43	7	1	1	10	10	1	14	16	1	12	12	1	11	12	1	12	10	1	12	11	1	8	7	24	16	10	7	10	11	12	11	14	24
AS066	1	2	62	6	1	1	10	11	1	15	15	1	12	12	1	10	12				1	12	10	1	10	9				9	10	10	12	10	15
AS072	1	1	70	5	1	1	12	8										1	12	8				1	8	11			8	8	8
AS073	1	1	66	6	1	1	8	9	1	14	16	1	12	12	1	11	12	1	7	9	1	12	12	1	12	10	16	16	7	10	8	11	12	12	14	16
AS075	1	2	56	4	2	1	8	8	1	12	15	1	12	12	1	11	12	1	12	12	1	12	11	1	11	11	20	16	12	11	8	11	12	11	12	20
AS076	1	2	37	6	1	1	12	12	1	16	16	1	12	12	1	12	12	1	12	12	1	12	11	1	11	10	16	16	12	10	12	12	12	11	16	16
AS077	1	2	50	6	1	1	8	10	1	15	15	1	11	12	1	2	3	1	11	11	1	12	12	1	10	11	20	20	11	10	8	2	11	12	15	20
AS078	1	2	58	7	1	1	10	9	1	13	15	1	12	12	1	12	12	1	10	12				1	10	9	20	16	10	9	9	12	12		13	20
AS080	1	2	68	4	1				1			2			2			1	4	2	2			1	9	8			2	8
AS082	1	2	51	5	2	1	12	12	1	15	15	1	11	11	1	9	11	1	11	12	1	9	7	1	12	10	28	40	11	10	12	9	11	7	15	40
GC031	0	2	50	6			10	10		15	14		12	12		10	11		10	12		12	12		12	12	28	20
GC032	0	1	54	6			10	10		15	15		12	11		12	10		10	12		12	12		12	11	28	24
GC033	0	2	29	5			8	11		13	15		12	12		10	12		12	10		12	12		12	11	32	40
GC034	0	2	60	5			9	10		13	16		12	12		12	11		11	10		11	6		10	10	56	48
GC035	0	2	74	5			9	11		16	16		12	12		12	12		12	12		12	12		12	12	16	16
GC036	0	1	68	2			10	11		12	14		12	12		10	11		9	11		9	5		12	12	16	16
GC037	0	1	50	7			12	12		16	16		12	12		12	12		12	12		12	11		12	12	16	16
GC038	0	1	63	7			12	12		15	13		12	12		12	12		9	11		10	9		12	11	20	16
GC039	0	1	72	5			7	7		16	14		12	12		11	11		11	11		4	7		11	11	20	28
GC040	0	1	61	6			11	12		15	16		12	12		12	12		12	12		8	9		11	10	16	16
GS007	1	1	70	4	2	2			1	15.4666666666667	14.9333333333333	1			1			2						1											14.9333333333333
GS011	1	1	39	5	3	1			2	16	14.4	2			2			1			2			2											14.4
GS018	1	1	66	6	1	1	5	8	1	13.3333333333333	13.3333333333333	1	10	12	1	11	11	1			1	6	9	1	10	11				10	5	11	10	6	13.3333333333333
GS023	1	1	61	5	2	1	10	11	1	12	12	1	9	12	1	8	12	1	11	11	1	10	6	1	11	12	16	16	11	11	10	8	9	6	12	16
GS031	1	2	47	6	1	1	6	8	1	15	14	1	12	12	1	9	9	1	11	12	1	5	9	1	11	12	24	20	11	11	6	9	12	5	14	24
GS032	1	1	60	5	1	1	10	7	1	12	12	1	12	12	1	11	12	1	8	12	1	8	9	1	10	10	20	20	8	10	7	11	12	8	12	20
GS033	1	1	77	5	1	2	7	5	2	11	11	2	12	12	2	8	10	2	12	10	2	10	3	2	10	7	28	32	10	7	5	8	12	3	11	32
GS035	1	1	55	5	2													2	5	5				2	5	4			5	4
GS036	1	2	48	6	2	1	11	10	1	16	14	1	12	11	1	10	12	1	10	12	1	12	11	1	12	12	16	20	10	12	10	10	11	11	14	20
GS038	1	1	59	4	1	1	6	10				1	8	10	1	12	12	1	12	12				1	10	12	24	24	12	10	6	12	8			24
GS039	1	1	58	6	2	1	9	9	1	14	13	1	12	12	1	11	12	1	9	10	1	12	12	1	11	10	20	16	9	10	9	11	12	12	13	20
GS041	1	2	67	4	2	1	10	9	1	14	15	1	12	12	1	9	11	1	12	10	1	12	12	1	9	9	28	20	10	9	9	9	12	12	14	28
GS042	1	2	54	4	2	1	11	12	1	16	15	1	12	12	1	11	12	1	7	7	1	11	12	1	11	12	16	16	7	11	11	11	12	11	15	16
GS043	1	2	64	4	2	1	8	6	1	14	13	1	11	11	1	9	8	1	9	12				1	10	11	24	16	9	10	6	8	11		13	24
GS047	1	2	50	4	3	1	11	10	2	11	10	1	11	10	1	7	7	1	12	10				1	12	11	20	20	10	11	10	7	10		10	20
GS048	1	1	64	6	2	1	8	8							1	10	10	1	7	9				1	9	11	56	28	7	9	8	10				56
GS053	1	2	71	4	1	2	10	10	2	13	13	2	11	11	2	10	12	2	9	9	2	11	7	2	9	11	40	40	9	9	10	10	11	7	13	40
GS054	1	2	67	5	3	1	7	9	1	9	13	1	12	10	1	9	12	1	11	10	1	11	5	1	8	9	48	40	10	8	7	9	10	5	9	48
GS055	1	1	38	5	2	1	11	11	1	15	16	1	12	12	1	11	12	1	10	11	1	12	12	1	11	12	28	28	10	11	11	11	12	12	15	28
GS056	1	1	42	5	2	1	11	11	1	15	16	1	11	12	1	12	12	1	12	10	1	11	12	1	12	10	28	40	10	10	11	12	11	11	15	40
GS057	1	2	81	5	1	1	7	6	1	15	16	1	12	11	1	10	12	1	9	9	1	10	10	1	10	10	16	16	9	10	6	10	11	10	15	16
GS058	1	1	54	4	2	1	12	11	1	14	16	1	11	12	1	10	9	1	12	11	1	10	5	1	12	11	24	16	11	11	11	9	11	5	14	24
GS059	1	1	64	6	2	2	7	7	1	16	11	1	11	12	1	9	9	1	9	10	1	10	10	1	10	10	64	64	9	10	7	9	11	10	11	64
GS060	1	2	59	4	1	1	6	6	1	14	12	1	7	7	1	8	8	1	7	3	1	10	12	1	11	8	56	100	3	8	6	8	7	10	12	100
GS062	1	1	50	6	1	1	11	10	1	16	13	1	12	12	1	10	12	1	11	10	1	9	9	1	11	10	28	36	10	10	10	10	12	9	13	36
gs063	1	1	62	4	3	1	9	12	1	13	15	1	10	12	1	12	12	1	12	10	1	9	11	1	9	12	16	20	10	9	9	12	10	9	13	20
GS066	1	2	75	5	1	1	10	10	1	14	12	1	12	11	1	12	10	1	12	12				1	10	9	32	48	12	9	10	10	11		12	48
GS068	1	1	74	2	1	1	7	8	1	15	13	1	12	11	1	6	7	1	11	12				1	9	10	20	28	11	9	7	6	11		13	28
GS069	1	1	57	5	2	1	6	11	1	10	11	1	8	11	1	9	9	1	10	10	1	4	8	1	11	11	28	20	10	11	6	9	8	4	10	28
GS070	1	2	29	6	3	1	11	12	1	14	13	1	12	12	1	10	12	1	11	11				1	12	10	48	48	11	10	11	10	12		13	48
GS071	1	2	70	5	2	1	10	8	1	11	16	1	12	12	1	11	12	1	9	12	1	11	11	1	9	10	32	24	9	9	8	11	12	11	11	32
GS072	1	1	44	5	1	1	10	9	1	14	14	1	10	11	1	10	9	1	9	8	1	10	7	1	11	7	28	48	8	7	9	9	10	7	14	48
GS073	1	2	51	6	2	1	10	10	1	15	14	1	12	12	1	11	11	1	10	11	1	10	9	1	11	12	28	16	10	11	10	11	12	9	14	28
GS074	1	1	48	5	1	1	11	9	1	14	13	1	12	10	1	12	12	1	12	12	1	11	6	1	12	10	28	16	12	10	9	12	10	6	13	28
GS076	1	1	48	6	2	1	11	12	1	14	16	1	12	12	1	6	11	1	11	10	1	10	9	1	9	8	56	64	10	8	11	6	12	9	14	64
GS077	1	2	53	6	1	1	9	8	1	7	11	1	12	11	1	9	8	1	10	10	1	7	6	1	11	8	48	48	10	8	8	8	11	6	7	48
GS078	1	2	63	5	1	1	8	7	1	12	12	1	11	11	1	3	4	1	10	11	1	9	8	1	11	11	40	28	10	11	7	3	11	8	12	40
GS080	1	1	64	5	1	1	11	8	1	15	16	1	12	12	1	10	12	1	11	10	1	12	12	1	10	12	24	28	10	10	8	10	12	12	15	28
GS081	1	1	73	6	3	1	10	10	1	15	13	1	12	12	1	10	12	1	11	12	1	12	11	1	8	10	20	16	11	8	10	10	12	11	13	20
GS083	1	1	73	6	1	1	11	10	1	15	13	1	12	9	1	6	11	1	11	10	1	5	7	1	12	10	16	16	10	10	10	6	9	5	13	16
GS084	1	1	66	4	1	1	5	9				1	12	11	1	11	12	1	12	12				1	11	10	40	48	12	10	5	11	11			48
GS085	1	2	50	4	1	1	11	11	1	16	16	1	12	11	1	8	9	1	11	10	1	12	12	1	12	11	40	48	10	11	11	8	11	12	16	48
GS086	1	2	64	6	2	1	11	12	1	16	14	1	11	12	1	10	12	1	12	12	1	12	11	1	11	12	32	40	12	11	11	10	11	11	14	40
GS087	1	1	60	5	2	1	12	11	1	13	12	1	12	12	1	10	12	1	11	11	1	6	8	1	10	11	40	36	11	10	11	10	12	6	12	40
GS088	1	2	65	5	2	1	10	5	1	14	15	1	12	11	1	11	12	1	10	11	1	12	12	1	10	8	20	16	10	8	5	11	11	12	14	20
GS089	1	1	66	5	3	1	3	4	1	10	14	1	10	11	1	8	8	1	8	7	1	11	8	1	5	7	40	56	7	5	3	8	10	8	10	56
GS090	1	2	69	7	1	1	10	7	1	15	12	1	10	12	1	12	12	1	11	11	1	8	11	1	9	9	16	16	11	9	7	12	10	8	12	16
GS091	1	2	67	2	1	1	9	10	1	15	15	1	11	12	1	10	12	1	11	11	1	6	9	1	12	11	20	20	11	11	9	10	11	6	15	20
GS092	1	1	63	6	2	1	12	12	1	15	15	1	12	12	1	11	12	1	11	10	1	12	12	1	11	12	16	16	10	11	12	11	12	12	15	16
GS093	1	2	65	4	2	1	5	6	1	15	16	1	10	12	1	4	5	1	10	10	1	12	11	1	9	12	28	20	10	9	5	4	10	11	15	28
NC114	0	1	59	7			10	7		12	12		12	12		10	6		10	11		9	10		11	11	24	24
NC115	0	1	59	7			12	12					12	12		12	12		10	12					10	12	16	20
NC116	0	1	62	6			11	10		13	15		12	12		12	12		11	12		11	8		12	12	16	16
NC117	0	2	79	7			12	11		16	14		8	6		10	10		9	9		12	11		11	11	24	32
NC118	0	1	65	7			12	9					9	9		11	11		11	9					11	10	16	16
NC119	0	2	67	6			9	7		12	15		12	12		9	10		11	12		7	7		11	10	16	20
nC120	0	1	57	6			12	10		14	12		11	12		12	12		9	10		8	11		10	8	32	20
NC121	0	1	49	6			12	11		15	16		11	12		11	12		10	9		12	12		12	12	20	16
NC122	0	1	66	5			10	10		12	11		11	11		11	11		11	11					9	12	48	28
NC123	0	1	78	6			11	10		13	16		12	12		10	8		8	9		10	7		9	11	28	24
NC124	0	1	68	6			8	8		15	12		12	11		10	12		10	11		8	7		5	7	16	20
NC125	0	2	71	6			11	9		12	12		12	12		9	12		8	9		9	9		10	12	16	24
NC126	0	1	55	5			12	11					12	12		12	12		11	8		3	8		10	9	16	16
NC127	0	2	67	5			9	10		15	13		12	12		6	8		12	10		11	9		9	10	20	20
NC128	0	1	41	6			11	8		15	13		12	11		12	12		12	11		11	11		10	10	24	28
NP001	1	1	65	5	2	1	12	9	1	14	14.6666666666667	1	12	12	1	9	9	1			1	9	8	1	9	11				9	9	9	12	8	14
NS002	1	2	78	5	2	1	9	11	1	12	10	1			1	11	11	1			1	11	6	1	8	8				8	9	11		6	10
NS004	1	1	58	5	1	1	12	11	1	15.3333333333333	14.6666666666667	1	12	12	1	12	12	1						1	12	9				9	11	12	12		14.6666666666667
NS005	1	2	66	6	3	2	8	9				2			1	9	11	2			1	10	12	1	11	9				9	8	9		10
NS006	1	2	65	2	1	2	10	10				2			2	6	10	2			2	11	12	1	10	12				10	10	6		11
NS008	1	1	66	6	2	2	10	11	2	15.3333333333333	15.3333333333333	2	11	12	2	11	11	2			2	9	8	2	11	9				9	10	11	11	8	15.3333333333333
NS010	1	1	61	6	2	1	9	8	1	10.6666666666667	9.33333333333333	1	9	10	1	10	9	1			1	6	7	1	11	10				10	8	9	9	6	9.33333333333333
NS011	1	1	64	6	2	1	11	11	1	14.6666666666667	13.3333333333333	1	10	12	1	9	12	1	9	11	1	5	7	1	8	7			9	7	11	9	10	5	13.3333333333333
NS012	1	1	55	6	2	1	12	12	1	9.33333333333333	12	1	10	7	1	11	11	1	11	10	1	8	9	1	9	10			10	9	12	11	7	8	9.33333333333333
NS013	1	1	63	4	2										1	7	7							1	5	6				5		7
NS014	1	1	65	4	3	1	6	3	1	14.6666666666667	13.3333333333333				1	11	12				1	4	9	1	7	9				7	3	11		4	13.3333333333333
NS015	1	1	68	6	1							1	11	9	1	12	11	1	12	10				1	9	12			10	9		11	9
NS016	1	2	78	7	1	1	11	11	1	14	13				1	8	12	1	8	8				1	10	12			8	10	11	8			13
NS018	1	1	66	4	1	1	7	11				1	12	12	1	9	12	1	11	12	1	10	8	1	11	11			11	11	7	9	12	8
NS020	1	1	53	5	3	1	11	9	1	14	15	1	12	12	1	9	12	1	11	8	1	12	12	1	10	11	32	28	8	10	9	9	12	12	14	32
NS021	1	1	68	5	1	1	9	9							1	12	11	1	12	11				1	11	9			11	9	9	11
NS022	1	2	82	7	1	2	9	6							2	9	9	2	9	9				2	9	8			9	8	6	9
NS023	1	1	63	5	1	1	9	11	1	16	16				1	12	12	1	10	11	1	12	12	1	8	9	28	56	10	8	9	12		12	16	56
NS024	1	1	59	6	2	1	8	11	1	13	13	1	11	10	1	11	10	1	11	12	1	11	12	1	10	8	28	28	11	8	8	10	10	11	13	28
NS026	1	1	83	5	2	1			1	8	12	1			1			1	9	9				1			32	28	9						8	32
NS028	1	1	69	3	3	1	8	6	1	14	14	1	12	12	1	6	5	1	10	10				1	11	12	48	28	10	11	6	5	12		14	48
NS029	1	1	69	2	2	1	12	6	1	15	14	1	12	12	1	11	12	1	11	9	1	11	11	1	11	12	24	20	9	11	6	11	12	11	14	24
NS030	1	1	63	5	3	1	10	11							1	10	12	1	10	11				1	11	11			10	11	10	10
NS031	1	1	61	4	2	1	10	8	2	13	11	1	12	12	1	12	12	1	12	10	2	4	9	1	12	9	20	16	10	9	8	12	12	4	11	20
NS033	1	2	65	6	1	1	10	8	1	13	13	1	11	12	1	12	11	1	11	8	1	7	9	1	5	9	40	24	8	5	8	11	11	7	13	40
NS034	1	1	54	4	2	1	11	12				1	12	12	1	9	12	1	12	12				1	11	12	20	20	12	11	11	9	12			20
NS036	1	2	58	4	1	1	11	7				1	12	11	1	8	12	1	10	11				1	11	12	64	72	10	11	7	8	11			72
NS037	1	1	66	4	2	2	8	6	2	14	11	2	11	10	2	6	7	2	10	12	2	5	5	2	10	9	24	20	10	9	6	6	10	5	11	24
NS038	1	1	51	6	2	1	11	11	1	12	9	1	11	11	1	10	12	1	9	12	1	12	11	1	11	11	32	24	9	11	11	10	11	11	9	32
NS039	1	1	53	5	2	1	8	8	1	11	15	1	12	12	1	12	12	1	9	12				1	9	11	20	28	9	9	8	12	12		11	28
NS040	1	1	55	5	3	1	11	11	1	13	15	1	11	12	1	11	12	1	10	11	1	12	12	1	8	8	32	20	10	8	11	11	11	12	13	32
NS041	1	1	54	6	1	1	11	11	1	14	14	1			1						1	12	12	1			16	18			11			12	14	18
NS042	1	1	55	6	1	1	8	8	1	14	13	1	10	12	1	12	10	1	7	11				1	11	12	20	24	7	11	8	10	10		13	24
NS043	1	2	63	7	2	1	8	8	1	14	15	1	11	11	1	9	11	1	9	11	1	12	12	1	11	11	20	28	9	11	8	9	11	12	14	28
NS044	1	1	72	3	2	1	6	9				1			1	9	6	1	9	8				1	10	9	28	20	8	9	6	6				28
NS045	1	1	55	4	1	1	9	11				1	9	11	1	11	12	1	6	12				1	10	11	28	24	6	10	9	11	9			28
NS046	1	1	68	6	3	1	6	7										1	9	10				1	9	8			9	8	6
NS048	1	1	66	7	1	1	12	12							1	10	12	1	11	11				1	10	9			11	9	12	10
NS050	1	1	66	5	1	1	9	6	1	11	11	1	10	12	1	10	12	1	10	11	1	5	10	1	11	10	28	16	10	10	6	10	10	5	11	28
NS051	1	1	63	6	3	1	10	10	1	16	15	1	12	10	1	10	11	1	12	9	1	12	11	1	11	12	24	32	9	11	10	10	10	11	15	32
NS052	1	1	77	7	3										1	11	10	1	10	8				1	11	7	28	24	8	7		10				28
NS053	1	1	64	5	1	1	8	11										1	9	8				1	9	12			8	9	8
NS054	1	1	61	6	2	1	10	9	1	16	15	1	12	12	1	10	9	1	10	12	1	11	12	1	12	12	20	24	10	12	9	9	12	11	15	24
NS055	1	1	45	6	2	1	11	12							1	11	12	1	9	11				1	10	11	28	32	9	10	11	11				32
NS056	1	1	66	7	3	2	6	9							2	8	10	2	11	11				2	8	8			11	8	6	8
NS059	1	1	73	3	1	1	10	10	1	9	9	1	10	11	1	7	8	1	12	11	1	11	10	1	11	11	72	72	11	11	10	7	10	10	9	72
NS060	1	1	80	7	2	1	7	7	1	12	13	1	6	10	1	12	12	1	9	9				1	8	9	16	20	9	8	7	12	6		12	20
NS061	1	1	81	4	3	1	7	11										1	9	5				1	9	11			5	9	7
NS063	1	1	81	7	3	1	12	10	1	9	9				1	9	10	1	10	12	1	5	5	1	10	12	16	28	10	10	10	9		5	9	28
UC031	0	2	73	6			11	11		11	14		7	12		9	12		11	9		5	10		12	9	20	24
UC032	0	2	66	5			8	9					11	12		7	12		9	10					7	8	16	16
UC033	0	1	61	7			10	10		13	15		12	12		12	10		11	10		10	12		12	9	28	24
UC034	0	1	77	6			5	10					12	12		11	12		11	8					10	11	16	20
UC035	0	2	64	7			12	9					12	12		11	11		10	9					8	10	28	24
UC036	0	2	59	6			10	9								11	12		12	12					11	11	24	20
UC037	0	1	55	5			11	10		12	14		12	11		11	12		12	10		12	5		9	8	48	48
US002	1	1	29	7	1	1			1	15.3333333333333	12.6666666666667	1			1			1						1											12.6666666666667
US003	1	2	53	4	2	1			1	16	15.3333333333333	1			1			1			1			1											15.3333333333333
US004	1	1	63	6	1	1	12	10	1	14.6666666666667	13.3333333333333	1	12	12	1			1			1	7	8	1	11	11				11	10		12	7	13.3333333333333
US005	1	2	41	5	2	1	11	11	1	15.3333333333333	16	1	12	12	1						1	12	12	1	11	12				11	11		12	12	15.3333333333333
US006	1	2	75	7	1	1	8	7				1	12	12	1			1	11	10				1	10	11			10	10	7		12
US007	1	2	68	6	1	1	4	8	1	14	13.3333333333333	1	12	12	1			1	11	12	1	8	8	1	9	9			11	9	4		12	8	13.3333333333333
US008	1	1	45	5	1	1	10	12	1	15.3333333333333	14.6666666666667	1	10	11	1			1	11	10	1	11	11	1	11	11			10	11	10		10	11	14.6666666666667
US011	1	2	41	7	1	1	12	11	1	16	15.3333333333333	1	12	12	1	12	11	1			1	12	11	1	11	11				11	11	11	12	11	15.3333333333333
US012	1	1	64	4	1	1	12	12	1	16	14.6666666666667	1	12	12	1	12	12	1			1	7	7	1	11	9				9	12	12	12	7	14.6666666666667
US013	1	1	60	7	2	1	11	12	1	16	15.3333333333333	1	12	12	1	12	12	1			1	11	7	1	11	8				8	11	12	12	7	15.3333333333333
US014	1	1	60	7	2	1	11	12	1	12	10.6666666666667	1	12	11	1	6	10	1			1	9	7	1	11	9				9	11	6	11	7	10.6666666666667
US016	1	1	19	6	1	1	12	12	1	14.6666666666667	14	1	12	12	1	11	12	1			1	11	10	1	10	6				6	12	11	12	10	14
US020	1	2	46	7	1	1	12	10	1	14	15.3333333333333	1	11	12	1	12	10	1			1	12	11	1	12	11				11	10	10	11	11	14
US023	1	1	63	6	2	1	11	12	1	9.33333333333333	13.3333333333333	1	11	10	1	10	12	1			1	6	6	1	8	9				8	11	10	10	6	9.33333333333333
US024	1	1	65	4	3	2	9	7	2	14.6666666666667	13.3333333333333				2	10	9	2	8	5				1	8	10			5	8	7	9			13.3333333333333
US025	1	1	39	5	1	1	10	10	1	14.6666666666667	16	1	12	11	1	12	12	1	12	10	1	12	12	1	11	9			10	9	10	12	11	12	14.6666666666667
US026	1	2	45	5	1	1	7	7	1	12	16	1	11	12	1	12	10	1	8	12	1	11	11	1	10	10			8	10	7	10	11	11	12
US027	1	2	74	5	3	1	11	11	1	15	14	1	12	12	1	12	12	1	12	10	1	12	12	1	11	11			10	11	11	12	12	12	14
US028	1	2	21	4	1	1	11	10	1	15	15	1	12	12	1	12	12	1	12	11	1	12	12	1	11	11			11	11	10	12	12	12	15
US030	1	2	35	5	2	1	11	12	1	15	13	1	12	12	1	12	12	1	10	11	1	12	11	1	10	10			10	10	11	12	12	11	13
US031	1	2	51	5	3	1	11	8	1	16	14	1	12	12	1	12	11	1	11	12	1	4	7	1	11	11			11	11	8	11	12	4	14
US032	1	1	64	6	3	1	6	9	1	11	14	1	10	11		10	11	1	10	8				1	10	7	16	16	8	7	6	10	10		11	16
US034	1	2	50	6	1	1	12	11	1	16	15	1	12	12	1	11	12	1	12	10	1	12	12	1	11	11	32	24	10	11	11	11	12	12	15	32
US035	1	1	55	6	2	1	12	10	1	16	15	1	12	12	1	12	12	1	12	12	1	12	12	1	12	12	16	20	12	12	10	12	12	12	15	20
US036	1	1	64	5	2	1	6	7	1	14	12		12	11	1	12	12	1	10	11	1	12	11	1	8	7	20	20	10	7	6	12	11	11	12	20
US037	1	1	50	5	2	1	9	12	1	14	15	1	12	12	1	11	12	1	12	11	1	12	12	1	12	12	24	24	11	12	9	11	12	12	14	24
US038	1	2	80	3	1	1	4	7										1	5	7				1	12	11			5	11	4
US040	1	2	71	5	1	2	8	7							2	9	7	2	11	9				2	9	8	16	28	9	8	7	7				28
US041	1	1	78	6	2	1	10	12	1	9	11	2	12	11	1	12	12	1	11	4	1	2	4	1	12	12	32	28	4	12	10	12	11	2	9	32
US042	1	1	83	2	2	1	10	10	1	9	11	1	10	11	1	10	12	1	10	10				1	12	11	32	32	10	11	10	10	10		9	32
US043	1	2	42	7	1	1	11	12	1	15	16	2	12	12	1	11	12	1	11	11	1	12	12	1	9	11			11	9	11	11	12	12	15
US044	1	1	83	3	2	1	12	9	1	11	8	2	11	11	1	11	12	1	10	12				1	10	11			10	10	9	11	11		8
US046	1	1	69	5	2	1	6	11	1	11	14	2	11	12	1	9	12	1	9	10	1	9	8	1	10	11			9	10	6	9	11	8	11
US047	1	1	66	6	1	1	12	11	1	16	14	1	12	12	1	12	12	1	12	12	1	12	12	1	10	12	16	24	12	10	11	12	12	12	14	24
US048	1	2	31	6	2	1	12	12	1	15	14	1	12	12	1	10	11	1	12	10	1	12	12	1	10	10	36	24	10	10	12	10	12	12	14	36
US049	1	1	55	4	2	1	10	8	1	13	16	1	12	12	1	12	12	1	10	10	1	5	7	1	10	12	20	20	10	10	8	12	12	5	13	20
US050	1	1	70	5	3	1	7	12	1	14	15	1	12	12	1	10	12	1	7	10	1	8	10	1	7	12	24	28	7	7	7	10	12	8	14	28
US051	1	1	30	6	1	1	12	9	1	14	16	1	12	12	1	7	11	1	11	11	1	9	8	1	11	10	16	16	11	10	9	7	12	8	14	16
US052	1	1	62	6	2	1	9	9	1	16	14	1	12	11	1	10	12	1	11	9	1	12	11	1	11	12	16	20	9	11	9	10	11	11	14	20
US053	1	1	62	6	3	1	10	11	1	14	14	1	12	11	1	11	12	1	11	11	1	12	12	1	10	10	28	28	11	10	10	11	11	12	14	28
US054	1	2	42	5	2	1		11	1		16	1		12	1		12	1		10	1		12	1	10	12	100	20		10						100
US055	1	1	82	5	1	1	12	12	1	15	14	1	12	12	1	12	12	1	9	12				1	10	9	20	20	9	9	12	12	12		14	20
US056	1	1	53	4	2	1	10	11	1	15	14	1	12	12	1	11	12	1	9	10	1	12	11	1	11	12	28	20	9	11	10	11	12	11	14	28
US058	1	1	58	6	2	1	8	11				1	10	12	1	11	12	1						1	8	11	56	24		8	8	11	10			56
US059	1	1	69	3	2	1	11	10	1	15	15	1	11	12	1	12	12	1	8	8	1	8	8	1	10	7	28	28	8	7	10	12	11	8	15	28
US060	1	1	69	4	1	1	8	6	1	13	12	1	12	12	1	10	10	1	10	12	1	7	4	1	11	9	24	20	10	9	6	10	12	4	12	24
US062	1	1	34	7	2	1	11	11	1	13	14	1	12	12	1	8	11	1	6	10				1	4	10	32	16	6	4	11	8	12		13	32
US063	1	1	80	7	1	1	11	12				1	11	11	1	12	12	1	8	9				1	12	11	40	48	8	11	11	12	11			48
US064	1	1	82	6	1	1	11	6	1	8	10	1	12	12	1	11	12	1	8	4	1	10	7	1	10	11	20	16	4	10	6	11	12	7	8	20
US065	1	1	25	6	2	1	11	12	1	16	15	1	12	11	1	12	10	1	12	12	1	12	12	1	12	11	24	28	12	11	11	10	11	12	15	28
US066	1	1	68	1	2							1	9	6	2	4	5	1	6	8				1	9	5	64	56	6	5		4	6			64
US069	1	1	70	7	3										2	8	8	1	5	4				1	5	11			4	5		8
US070	1	1	57	6	1	1	9	6				1	12	8	1	10	8	1	8	8				1	12	5	16	32	8	5	6	8	8			32
US071	1	1	72	2	2	1	2	5	1	14	15	1	8	11	1	9	9	1	10	9	1	9	7	1	8	10	28	28	9	8	2	9	8	7	14	28
US072	1	1	64	6	1	1	12	9	1	15	15	1	12	12	1	11	12	1	12	11	1	12	11	1	8	11	24	24	11	8	9	11	12	11	15	24
US073	1	2	69	5	2	1	5	6				1	11	11	1	9	10	1	9	8	1	6	5	1	8	10	24	28	8	8	5	9	11	5		28
US074	1	2	71	5	2	1	8	7				1	12	12	1	11	8	1	10	11				1	10	4	16	28	10	4	7	8	12			28
US076	1	1	57	5	3	1	8	6	1	16	15	1	11	12	1	12	12	1	9	9	1	6	8	1	7	8	28	24	9	7	6	12	11	6	15	28
US077	1	2	23	7	2	1	11	12	1	15	15	1	12	12	1	11	12	1	10	9	1	6	7	1	10	10	72	28	9	10	11	11	12	6	15	72
US079	1	1	60	6	2	1	12	10	1	15	14	1	12	12	1	10	12	1	9	12	1	12	12	1	7	11	20	48	9	7	10	10	12	12	14	48
US080	1	2	80	6	2		6	8				2	9	6	2	11	11	2	5	7				2	11	8	32	24	5	8	6	11	6			32
US081	1	1	53	6	2		8	11	1	15	14	1	11	12	1	12	12	1	11	9	1	12	5	1	12	9	16	18	9	9	8	12	11	5	14	18
